# Supplementary material for: p-CuO/n-ZnO Heterojunction Pyro-Phototronic Photodetector Controlled by CuO Preparation Parameters
Source: Sensors (Basel). 2024 Dec 22;24(24):8197. doi: 10.3390/s24248197 (PMC11678976; doi:10.3390/s24248197)
Supplement: Supplementary file 1 [file sensors-24-08197-s001.zip]

Archive with 1 entries (1 files):
- sensors-3315600-supplementary.pdf
